# Supplementary material for: SARS-CoV-2-Specific T Lymphocytes Analysis in mRNA-Vaccinated Patients with B-Cell Lymphoid Malignancies on Active Treatment
Source: Vaccines (Basel). 2024 Aug 26;12(9):961. doi: 10.3390/vaccines12090961 (PMC11435597; doi:10.3390/vaccines12090961)
Supplement: Supplementary file 1 [file vaccines-12-00961-s001.zip]

Archive with 1 entries (1 files):
- vaccines-3111882-supplementary.pdf
